# Supplementary material for: Cytosolic/Plastid Glyceraldehyde-3-Phosphate Dehydrogenase Is a Negative Regulator of Strawberry Fruit Ripening
Source: Genes (Basel). 2020 May 21;11(5):580. doi: 10.3390/genes11050580 (PMC7291155; doi:10.3390/genes11050580)
Supplement: Supplementary file 1 [file genes-11-00580-s001.zip]

Archive with 4 entries (4 files):
- supplemental table 1.docx
- supplemental table 2.docx
- supplemental table 3.docx
- supplemental table 4.xlsx
