# Supplementary material for: Cytosolic/Plastid Glyceraldehyde-3-Phosphate Dehydrogenase Is a Negative Regulator of Strawberry Fruit Ripening
Source: Genes (Basel). 2020 May 21;11(5):580. doi: 10.3390/genes11050580 (PMC7291155; doi:10.3390/genes11050580)
Supplement: Supplementary file 1 [file genes-11-00580-s001.zip › supplemental table 4.xlsx]

## Sheet: Sheet1
Table S4. The the relative content of significantly differential metabolites in strawberry fruits after overexpression of FaGAPCp1
Index	Compounds	Class	CK-1	CK-2	CK-3	OX-1	OX-2	OX-3	VIP	Fold_Change	LogFC	type
pme0026	L-(+)-Lysine	Amino acids	1740000	1400000	1330000	2930000	3170000	3270000	1.37005	2.0962	1.06777	up
pme0030	L-(-)-Tyrosine	Amino acids	14800000	14100000	15500000	6780000	5860000	5620000	1.51047	0.411261	-1.28187	down
pme0050	L-Tryptophan	Amino acids	1480000	1510000	1320000	586000	544000	573000	1.54456	0.395128	-1.33961	down
pme0057	DL-homocysteine	Amino acids	522000	605000	615000	172000	213000	269000	1.57311	0.375431	-1.41338	down
pme0025	L-Kynurenine	Amino acid derivatives	685000	737000	710000	303000	313000	295000	1.48124	0.427298	-1.22668	down
pme0116	L-Carnosine	Amino acid derivatives	18300	7130	37000	8410	7620	6850	1.14948	0.36649	-1.44815	down
pme0122	N6-Acetyl-L-lysine	Amino acid derivatives	6640000	5940000	5710000	2990000	2450000	2450000	1.46352	0.431383	-1.21296	down
pme0128	D-Alanyl-D-Alanine	Amino acid derivatives	1680	2660	1930	3930	6120	4720	1.42707	2.35566	1.23613	up
pme0138	Nα-Acetyl-L-glutamine	Amino acid derivatives	6000000	5720000	4270000	1850000	2470000	3260000	1.32456	0.474046	-1.0769	down
pme1228	5-Hydroxy-L-tryptophan	Amino acid derivatives	509000	445000	569000	253000	294000	203000	1.31863	0.492449	-1.02195	down
pme1712	L-Saccharopine	Amino acid derivatives	298000	204000	353000	110000	124000	130000	1.41074	0.425731	-1.23199	down
pme2735	S-(5'-Adenosyl)-L-methionine	Amino acid derivatives	64300000	17000000	92200000	6120000	7320000	8830000	2.03767	0.128357	-2.96176	down
pmb2654	Anthranilate O-hexosyl-O-hexoside	Benzoic acid derivatives	1130000	1080000	941000	416000	443000	406000	1.52757	0.40146	-1.31667	down
pmb2871	2,5-dihydroxy benzoic acid O-hexside	Benzoic acid derivatives	3030000	3280000	2880000	7020000	6570000	6920000	1.43775	2.23177	1.15819	up
pme0309	Methyl gallate	Benzoic acid derivatives	251000	211000	147000	502000	543000	390000	1.43935	2.35632	1.23654	up
pme3576	Anthranilic acid	Benzoic acid derivatives	1040000	1050000	1020000	37400	29800	51100	2.91199	0.0380386	-4.71639	down
pme2594	4-Pyridoxic acid	Pyridine derivatives	289000	314000	307000	746000	707000	731000	1.50332	2.4	1.26303	up
pmb0493	N'-p-Coumaroyl agmatine	Phenolamides	49100	45500	54800	26600	16300	17400	1.50559	0.403614	-1.30895	down
pme2292	Putrescine	Phenolamides	923000	898000	704000	2710000	2530000	2330000	1.67647	2.99802	1.58401	up
pmc0066	2'-Deoxyinosine-5'-monophosphate	Nucleotide and its derivates	292000	332000	281000	858000	734000	716000	1.54541	2.55028	1.35065	up
pme1063	Uridine	Nucleotide and its derivates	232000	279000	253000	548000	636000	523000	1.42746	2.23429	1.15982	up
pme2746	Flavin adenine dinucleotide (FAD)	Nucleotide and its derivates	1080000	559000	1550000	299000	326000	303000	1.62561	0.291	-1.78091	down
pme3970	β-Pseudouridine	Nucleotide and its derivates	20700	20400	22100	34000	66000	43200	1.34295	2.26582	1.18004	up
pmb0542	Cyanidin 3-O-malonylhexoside	Anthocyanins	36000000	37100000	36200000	5850000	5130000	6710000	2.16973	0.161848	-2.62729	down
pmb0554	Pelargonidin 3-O-malonylhexoside	Anthocyanins	1820000	1620000	1720000	95700	118000	63100	2.75427	0.0536434	-4.22046	down
pmb2957	Cyanidin O-syringic acid	Anthocyanins	32600000	35900000	30100000	2890000	2870000	2870000	2.50741	0.0875254	-3.51416	down
pmb2959	Cyanidin O-acetylhexoside	Anthocyanins	3370000	4030000	3730000	275000	300000	321000	2.55038	0.0805031	-3.63481	down
pmb2962	Pelargonidin O-acetylhexoside	Anthocyanins	31400000	31000000	30100000	1170000	1210000	1130000	2.90869	0.0379459	-4.71991	down
pme0094	Cyanidin 3-O-glucoside (Kuromanin)	Anthocyanins	2840000	3060000	2310000	240000	330000	274000	2.41923	0.102801	-3.28207	down
pme1773	Cyanidin 3-O-rutinoside (Keracyanin)	Anthocyanins	15800000	17500000	14200000	862000	1080000	994000	2.68068	0.0618105	-4.016	down
pme1777	Cyanidin 3,5-O-diglucoside (Cyanin)	Anthocyanins	572000	739000	402000	175000	214000	192000	1.60353	0.339171	-1.55992	down
pme3392	Pelargonidin 3-O-beta-D-glucoside（Callistephin chloride)	Anthocyanins	3940000	5310000	4530000	396000	473000	436000	2.46196	0.0947025	-3.40045	down
pma0249	Selgin 5-O-hexoside	Flavone	580000	880000	808000	144000	210000	255000	1.80833	0.268519	-1.89691	down
pma0795	Tricetin O-malonylhexoside	Flavone	554000	405000	427000	156000	40900	103000	1.96343	0.216378	-2.20837	down
pma0825	Chrysin O-malonylhexoside	Flavone	805000	737000	825000	240000	271000	267000	1.69295	0.328686	-1.60522	down
pmb0601	Chrysoeriol O-hexosyl-O-pentoside	Flavone	42700	42700	40800	83800	99700	83000	1.37789	2.11173	1.07842	up
pmb2988	Luteolin O-hexosyl-O-gluconic acid	Flavone	238000	244000	238000	50300	49300	54700	1.99559	0.214306	-2.22226	down
pmb3014	Luteolin O-eudesmic acid-O-hexoside	Flavone	117000	82500	105000	209000	199000	212000	1.33811	2.03612	1.02583	up
pme1550	Tangeretin	Flavone	63600	59700	58200	125000	127000	128000	1.3811	2.09366	1.06603	up
pma0214	methylQuercetin O-hexoside	Flavonol	4580000	5350000	4460000	11200000	11600000	11400000	1.49246	2.37665	1.24893	up
pma6639	Isorhamnetin O-hexoside	Flavonol	7880000	10200000	7780000	18600000	15400000	18000000	1.31971	2.01083	1.00779	up
pmb0595	Isorhamnetin 5-O-hexoside	Flavonol	10800000	12800000	9320000	27500000	26400000	27100000	1.51747	2.46051	1.29896	up
pmb3026	Quercetin O-acetylhexoside	Flavonol	3590000	4270000	3400000	1220000	1260000	1290000	1.67172	0.334813	-1.57857	down
pme2898	Dihydromyricetin	Flavonol	5910000	7660000	6770000	2490000	4290000	2190000	1.40528	0.441003	-1.18114	down
pmb0615	Hesperetin C-hexosyl-O-hexosyl-O-hexoside	Flavone C-glycosides	124000	155000	119000	2890	3800	1500	3.17817	0.0205779	-5.60276	down
pmb0628	Eriodictiol C-hexosyl-O-hexoside	Flavone C-glycosides	140000	99700	103000	27100	11500	11800	2.21881	0.147067	-2.76545	down
pmb0663	8-C-hexosyl-luteolin O-hexoside	Flavone C-glycosides	391000	425000	382000	879000	773000	1040000	1.42308	2.24708	1.16805	up
pmb3023	Eriodictyol C-hexoside	Flavone C-glycosides	29000000	31100000	28600000	10800000	11800000	10700000	1.58929	0.375423	-1.41341	down
pma0791	Naringenin O-malonylhexoside	Flavanone	787000	802000	922000	325000	309000	328000	1.56855	0.383114	-1.38415	down
pmb2979	Hesperetin O-malonylhexoside	Flavanone	42900	43900	45800	99400	100000	119000	1.49486	2.40121	1.26376	up
pme1201	Phloretin	Flavanone	288000	290000	281000	108000	96800	115000	1.59621	0.372293	-1.42549	down
pme3285	Afzelechin (3,5,7,4'-Tetrahydroxyflavan)	Flavanone	192000	206000	112000	467000	351000	415000	1.46262	2.41765	1.2736	up
pma3724	1-O-Feruloyl quinic acid	Quinate and its derivatives	1310000	1440000	1380000	2920000	3140000	2840000	1.40503	2.15496	1.10766	up
pmb0751	5-O-p-Coumaroyl shikimic acid	Quinate and its derivatives	125000	177000	153000	298000	316000	347000	1.36974	2.11209	1.07867	up
pmb0752	3-O-Feruloyl quinic acid	Quinate and its derivatives	45200	33200	33200	89000	87400	114000	1.54619	2.60215	1.3797	up
pmb3064	3-O-p-coumaroyl quinic acid O-hexoside	Quinate and its derivatives	18600	16100	11300	27100	28800	39000	1.29934	2.06304	1.04477	up
pme0398	Chlorogenic acid (3-O-Caffeoylquinic acid)	Quinate and its derivatives	5070000	5550000	5220000	13900000	14200000	14500000	1.59857	2.68939	1.42728	up
pme1816	Neochlorogenic acid (5-O-Caffeoylquinic acid)	Quinate and its derivatives	2090000	2280000	1870000	6240000	6740000	6450000	1.71099	3.11378	1.63867	up
pmb0069	Benzamide	Others	2150000	2390000	1990000	4530000	5760000	4860000	1.45712	2.32006	1.21416	up
pme2366	Phenethylamine	Others	8990000	9880000	8460000	19100000	24100000	20000000	1.45507	2.31248	1.20944	up
pme2447	lithospermic acid B	Others	14000	12400	11100	32900	28700	29700	1.50784	2.43467	1.28372	up
pme2651	NADP	Others	522000	232000	531000	61200	82600	66600	2.07408	0.163735	-2.61056	down
pme2828	4-Nitrophenol	Others	3600000	1610000	4590000	521000	508000	503000	2.07324	0.156327	-2.67737	down
pme3221	Isoeugenol	Others	66500	86500	70200	156000	149000	149000	1.34397	2.03405	1.02436	up
pmb0142	Caffeic aldehyde	Hydroxycinnamoyl derivatives	90300	87700	65900	207000	217000	210000	1.56264	2.59943	1.37819	up
pmb2940	1-O-beta-D-Glucopyranosyl sinapate	Hydroxycinnamoyl derivatives	268000	297000	246000	948000	1130000	1000000	1.8515	3.79531	1.92422	up
pme0299	Cinnamic acid	Hydroxycinnamoyl derivatives	101000	115000	108000	36900	42800	42200	1.58469	0.376235	-1.4103	down
pme1423	Hydrocinnamic acid	Hydroxycinnamoyl derivatives	23900	30600	36300	85300	93100	83100	1.64196	2.87996	1.52605	up
pme3123	Sinapyl alcohol	Hydroxycinnamoyl derivatives	202000	211000	178000	1140000	1260000	1320000	2.17873	6.29442	2.65407	up
pme3443	Sinapinaldehyde	Hydroxycinnamoyl derivatives	522000	532000	543000	1100000	1200000	1270000	1.43671	2.23544	1.16056	up
pme3456	p-Coumaraldehyde	Hydroxycinnamoyl derivatives	9220000	9630000	8970000	2390000	2070000	2340000	1.90747	0.244428	-2.03252	down
pme1417	L-Tryptamine	Tryptamine derivatives	631000	648000	582000	298000	253000	233000	1.48661	0.421279	-1.24715	down
pme2786	N-Acetyl-5-hydroxytryptamine	Tryptamine derivatives	960000	958000	943000	420000	431000	471000	1.41118	0.462076	-1.1138	down
pmb0785	Isoquinoline	Alkaloids	210000	216000	178000	400000	436000	390000	1.34284	2.0298	1.02134	up
pme0510	Gluconic acid	Carbohydrates	479000	149000	525000	65100	66200	59300	1.96516	0.165308	-2.59677	down
pme3705	D-glucoronic acid	Carbohydrates	5070000	5520000	4790000	2520000	2360000	2360000	1.38942	0.470741	-1.08699	down
pmb1530	Phytocassane D	Terpenoids	4680	2570	7300	16800	8120	10000	1.35467	2.4	1.26303	up
pme1709	Nicotinic Acid Methyl Ester (Methyl Nicotinate)	Vitamins	190000	218000	175000	39800	29600	10600	2.2634	0.137221	-2.86542	down
pme1952	Riboflavin	Vitamins	1160000	1450000	1170000	3980000	3880000	3690000	1.69557	3.05556	1.61143	up
pme2846	Nicotinamide-N-oxide	Vitamins	7850	8830	2220	22600	14900	10800	1.41267	2.55556	1.35364	up
pmb0808	6,7-dihydroxycoumarin 6-O-quinic acid	Coumarins	57800	52200	55200	115000	143000	87900	1.3153	2.09383	1.06614	up
pmb1178	O-Feruloyl 2-hydroxylcoumarin	Coumarins	2470000	2740000	2380000	4740000	5640000	4840000	1.32719	2.00527	1.0038	up
pme2993	Scopoletin (7-Hydroxy-5-methoxycoumarin)	Coumarins	1130000	1670000	1590000	5170000	5900000	5780000	1.85716	3.83827	1.94046	up
pme3413	Coumarin	Coumarins	38100	38400	34800	73500	84800	67400	1.33423	2.02785	1.01995	up
pme3419	Esculetin (6,7-dihydroxycoumarin)	Coumarins	465000	486000	492000	1550000	1290000	1340000	1.65126	2.89674	1.53443	up
pme1587	Daidzein 7-O-glucoside (Daidzin)	Isoflavone	261000	252000	220000	33700	26200	40700	2.26319	0.137244	-2.86518	down
pme3252	Glycitein	Isoflavone	9920	18700	21800	33300	43100	36100	1.37453	2.23126	1.15786	up
pme3400	Sissotrin	Isoflavone	56100	61900	88800	20300	19100	17800	1.78694	0.276596	-1.85415	down
pmb0818	Methoxyindoleacetic acid	Indole derivatives	67500000	73500000	62900000	25700000	25300000	27200000	1.56875	0.383521	-1.38262	down
pmb1096	Indole	Indole derivatives	65900000	70800000	62800000	32500000	31200000	31800000	1.37583	0.478697	-1.06282	down
pmb3101	2-Isopropylmalate	Organic acids	11300000	12400000	11300000	3920000	3780000	4320000	1.65934	0.343429	-1.54192	down
pme0085	Rosmarinic acid	Organic acids	3800000	4040000	3630000	1510000	1620000	1670000	1.49725	0.418483	-1.25676	down
pme0207	3-Hydroxybutyrate	Organic acids	285000	305000	300000	97800	110000	93900	1.67029	0.338989	-1.56069	down
pme0286	2-Hydroxyisocaproic acid	Organic acids	51400	54400	75000	14400	15600	13300	1.89946	0.239491	-2.06196	down
pme1820	p–Hydroxyphenyl acetic acid	Organic acids	74200	94600	91100	25500	31200	53800	1.4375	0.425164	-1.23391	down
pme3009	trans-Citridic acid	Organic acids	604000	318000	776000	148000	124000	144000	1.79537	0.244994	-2.02918	down
pme3083	2-(Formylamino)benzoic acid	Organic acids	652000	665000	676000	333000	329000	334000	1.33891	0.499749	-1.00072	down
pme3207	trans,trans-Muconic acid	Organic acids	61500	58900	50100	116000	135000	116000	1.39415	2.15249	1.10601	up
pme3346	5-hydroxyhexanoic acid	Organic acids	168000	224000	177000	87300	77900	70800	1.48312	0.414763	-1.26964	down
pmb0837	Procyanidin A3	Proanthocyanidins	1840000	1170000	1510000	6900000	7080000	7070000	1.99149	4.65708	2.21943	up
pmb0168	PC 16:1/14:1	Lipids_Glycerophospholipids	30800	35800	33000	136000	133000	90200	1.78916	3.60643	1.85057	up
pmb0859	LysoPC 18:1 (2n isomer)	Lipids_Glycerophospholipids	55600000	67200000	56600000	28300000	27000000	26900000	1.4085	0.458194	-1.12597	down
pmb0865	LysoPC 18:3 (2n isomer)	Lipids_Glycerophospholipids	314000	399000	283000	806000	802000	732000	1.4727	2.3494	1.23229	up
pmb3117	LysoPE 16:0	Lipids_Glycerophospholipids	51000000	50000000	51600000	17400000	24400000	21400000	1.49989	0.414155	-1.27176	down
pmd0160	LysoPE 16:0 (2n isomer)	Lipids_Glycerophospholipids	83300000	79900000	88100000	31500000	40300000	35900000	1.47227	0.428571	-1.22239	down
pmb0164	MAG (18:2) isomer1	Lipids_Glycerolipids	22700	16700	12300	60400	49500	44900	1.65297	2.9942	1.58217	up
pmb2251	DGMG (18:1)	Lipids_Glycerolipids	129000	162000	141000	336000	290000	241000	1.30207	2.00694	1.005	up
pmb2444	MAG (18:3) isomer1	Lipids_Glycerolipids	1820000	1810000	1960000	4280000	3960000	3390000	1.35924	2.0805	1.05693	up
